# Supplementary material for: Oral-Functioning Questionnaires in Patients with Head and Neck Cancer: A Scoping Review
Source: J Clin Med. 2023 Jun 10;12(12):3964. doi: 10.3390/jcm12123964 (PMC10299551; doi:10.3390/jcm12123964)
Supplement: Supplementary file 1 [file jcm-12-03964-s001.zip]

Archive with 1 entries (1 files):
- jcm-2429917-supplementary.pdf
